# Supplementary material for: From Strikers to Keepers: Somatotype of Football Players from Slovakia
Source: Sports (Basel). 2024 Oct 9;12(10):271. doi: 10.3390/sports12100271 (PMC11511079; doi:10.3390/sports12100271)
Supplement: Supplementary file 1 [file sports-12-00271-s001.zip]

Archive with 1 entries (1 files):
- sports-3221028-supplementary.pdf
